# Supplementary material for: Rotenone Induces Parkinsonism with Constipation Symptoms in Mice by Disrupting the Gut Microecosystem, Inhibiting the PI3K-AKT Signaling Pathway and Gastrointestinal Motility
Source: Int J Mol Sci. 2025 Feb 27;26(5):2079. doi: 10.3390/ijms26052079 (PMC11899888; doi:10.3390/ijms26052079)
Supplement: Supplementary file 1 [file ijms-26-02079-s001.zip]

Archive with 1 entries (1 files):
- ijms-3471054-supplementary.pdf
